# Supplementary material for: COVID-19 pandemic increased ESKAPEEc bloodstream infections and amplified carbapenem resistance in Chinese children: a multicenter surveillance study (2016–2023)
Source: Front Cell Infect Microbiol. 2025 Oct 20;15:1685606. doi: 10.3389/fcimb.2025.1685606 (PMC12580251; doi:10.3389/fcimb.2025.1685606)
Supplement: Supplementary file 1 [file Table1.xls]

## Sheet: Sheet2
S1. Constituent ratio of different specimens reported by ISPED program during 2016 to 2023
Specimen	Suveilance years reported by ISPED program
	2016	2017	2018	2019	2020	2021	2022	2023
Respiratory tract	0.569	0.568	0.563	0.54	0.44	0.525	0.467	0.471
Blood	0.109	0.108	0.1	0.098	0.104	0.082	0.085	0.078
Urine	0.095	0.095	0.099	0.092	0.125	0.118	0.113	0.116
				56.8
